# Supplementary material for: Chemogenomic analysis reveals key role for lysine acetylation in regulating Arc stability
Source: Nat Commun. 2017 Nov 21;8:1659. doi: 10.1038/s41467-017-01750-7 (PMC5698418; doi:10.1038/s41467-017-01750-7)
Supplement: Supplementary file 4 — Supplementary Data 1 [file 41467_2017_1750_MOESM4_ESM.xlsx]

## Sheet: SMART Screen
Rank	Drug	Synonym	Percentage of cell with nuclear Arc immunostaining above 2σ threshold	Fold-change — Normalized to DMSO control (BDNF)	Drug category	Mechanism of action and targets	INN Drug Category	INN Drug Class	Established pharmacological utility or medical potential for treatment of brain disorders
1	AK-7		61.5743	3.15766	Epigenetic	Lysine deacetylase, SIRT2 inhibitor			Neuroprotection
2	Oxamflatin		50.0053	2.56437	Epigenetic	Lysine deacetylase, HDAC inhibitor			Nootropic
3	Sapropterin	Sapropterin dihydrochloride, Tetrahydrobiopterin	49.7524	2.55141	Other - Natural product	Enzymatic cofactor			Treatment of phenylketonuria
4	IOX2		45.3894	2.32766	Epigenetic	HIF-1a prolyl hydroxylase-2 (PHD2) inhibitor			Neuroprotection
5	Bromocryptine	Bromocryptine mesylate	45.0269	2.30907	Dopamine modulator	Dopamine agonist	Dopamine agonist	N04BC01	Treatment of Parkinson's disease
6	IOX1		44.1686	2.26506	Epigenetic	2OG oxygenases inhibitor			Neuroprotection
7	Icariin		43.7591	2.24406	PDE inhibitor	PDE5 inhibitor			Neuroprotection / Nootropic
8	Mifepristone	RU-486	43.6612	2.23904	Glucocorticoid modulator	Glucocorticoid receptor antagonist			Treatment of psychotic major depression and PTSD
9	Zolmitriptan	Zomig	42.5368	2.18138	Antimigraine	Selective serotonin agonist	Antimigraine	N02CC03	Treatment of migraines and cluster headaches
10	L-838,417		42.3161	2.17006	GABA modulator	GABAA agonist			Anxiolytic
11	Fipexide	Fipexide hydrochloride, Attentil, Vigilor	41.7308	2.14004	Dopamine modulator	Dopamine receptor agonist	Psychostimulant	N06BX05	Nootropic
12	Oxiracetam		41.4632	2.12632	AMPA modulator	Ampakine	Psychostimulant	N06BX07	Nootropic
13	Ampalex	CX-516	40.8223	2.09345	AMPA modulator	Ampakine			Nootropic
14	Daidzein		40.7576	2.09013	Other - Natural product	Antioxidant			Neuroprotection
15	UNC 0224		40.5212	2.07801	Epigenetic	G9a histone lysine methyltransferase			—
16	Sumanirole	Sumanirole maleate, PNU-95,666	40.2576	2.06449	Dopamine modulator	D2 receptor agonist			Treatment of Parkinson's disease
17	EX-527		39.4267	2.02188	Epigenetic	Lysine deacetylase, SIRT1 inhibitor			Nootropic
18	Lurasidone	Lurasidone hydrochloride, Latuda	39.0398	2.00204	Antipsychotic	Dopamine, serotonin and adrenergic receptors modulator			Antipsychotic
19	Bretazenil	Ro16-6028	39.0337	2.00173	GABA modulator	GABAA partial agonist			Anxiolytic
20	Harmane		38.7528	1.98732	MAO inhibitor	MAO inhibitor			Nootropic
21	Ataluren	PTC124	38.6335	1.98121	Ribosome function modulator	Nonsense-suppressing agent			—
22	Pikamilone	Picamilon	38.6197	1.9805	GABA modulator	GABA agonist			Nootropic
23	(-)-Epigallocatechin gallate	EGCG	37.9549	1.9464	Epigenetic	DNA methyltransferase inhibitor, topoisomerase inhibitor			Nootropic
24	Ondansetron	Zofran	37.601	1.92826	Serotonin modulator	5-HT3 receptor antagonist (selective)			Neuroleptic
25	Procaine hydrochloride	Novocaine	37.0858	1.90184	Epigenetic	DNA methyltransferase inhibitor			—
26	Hydroxytacrine	Hydroxytacrine maleate	36.9471	1.89472	Cholinergic modulator	Cholinesterase inhibitor			Nootropic
27	Ketorolac	Ketorolac tromethamine	36.7963	1.88699	NSAID	NSAID			Neuroprotection
28	Kavahin	Methysticin, Kavatin	36.5421	1.87396	Other - Natural product	Monoamine oxidase inhibitor , Norepinephrine reuptake inhibitor			Neuroprotection
29	Entinostat	MS-275, SNDX-275	36.4112	1.86724	Epigenetic	Lysine deacetylase, HDAC inhibitor			Nootropic
30	Molindone	Molindone hydrochloride	36.3695	1.8651	Dopamine modulator	D2 dopamine receptor antagonist, MAO inhibitor			Antipsychotic
31	Carbidopa	MK-486	36.0967	1.85111	Dopamine modulator	DOPA decarboxylase inhibitor			Treatment of Parkinson's disease
32	Resveratrol		36.0009	1.8462	Epigenetic	MAO inhibitor			Nootropic
33	PF 4778574		35.9326	1.8427	AMPA modulator	AMPA receptors allosteric modulator			Nootropic
34	Tizanidine	Tizanidine hydrochloride	35.8195	1.8369	Adrenergic modulator	Alpha-2 adrenergic receptor agonist			Treatment of migraines and cluster headaches
35	GYKI-53655	LY300168	35.6936	1.83044	AMPA modulator	Non-competitive AMPA receptor antagonist			Neuroprotection
36	Remoxipride		35.3743	1.81406	Antipsychotic	Dopamine receptor antagonist			Antipsychotic
37	Sazetidine A	Sazetidine A dihydrochlloride	35.2026	1.80526	ACh modulator	Alpha-4 beta-2 nicotinic acetylcholine receptor agonist			Antidepressant / Analgesic
38	RG-108	N-Phthalyl-L-tryptophan	35.0813	1.79904	Epigenetic	DNA methyltransferase inhibitor			—
39	Cytidine		34.7998	1.7846	Other - Natural product	Nucleoside molecule			Nootropic
40	Baicalin		34.5574	1.77218	Other - Natural product	Prolyl endopeptidase inhibitor			Neuroprotection
41	Latrepirdine	Dimebolin, Dimebon	34.3482	1.76144	AMPA modulator, NMDA modulator	AMPA and NMDA glutamate receptors modulator			Neuroprotection / Nootropic
42	Kavain		34.2816	1.75803	Ion channel modulator	Sodium and calcium channels inhibitor			Anticonvulsant / Anxiolytic / Analgesic
43	ING-135	BIP-135	34.1106	1.74926	GSK3 inhibitor	Lithium mimetic, GSK3 inhibitor			—
44	TWS119		33.8696	1.7369	GSK3 inhibitor	GSK-3ß inhibitor			—
45	Rivastigmine	Rivastigmine tartrate	33.7316	1.72983	ACh modulator	AChE inhibitor	Antidementia	N06DA03	Treatment of mild to moderate dementia
46	Oxandrolone		33.5229	1.71912	Androgen modulator	Androgens			—
47	Propentofylline	HWA 285	33.3602	1.71078	PDE inhibitor	PDE inhibitor	Psychostimulant	N06BC02	Neuroprotection
48	Desvenlafaxine	Pristiq, DESFAX	33.0115	1.6929	Antidepressant	SNRI	Antidepressant	N06AX23	Antidepressant
49	Retigabine	Ezogabine	32.9101	1.6877	Ion channel modulator	KCNQ/Kv7 potassium channel opener	Antiepileptic	N03AX21	Anticonvulsant
50	Amantadine		32.89	1.68667	Other	Dopamine reuptake inhibitor, NMDA antagonist	Dopaminergic agents	N04BB01	Treatment of Parkinson's disease
51	7,8-Dihydroxyflavone		32.7029	1.67707	Neurotrophic	TrkB agonist			Neuroprotection / Nootropic
52	Flumazenil		32.1047	1.64639	GABA modulator	GABAA antagonist			Treatment of benzodiazepine dependency
53	1-Methylhydantoin		31.8313	1.63237	Other	P2X7 receptor antagonist			—
54	(R)-Baclofen		31.8081	1.63118	GABA modulator	GABAB agonist			Treatment of narcolepsy
55	Genistein		31.6949	1.62538	Other - Natural product	Nrf2 and PPAR activator, EGFR inhibitor, DNA methyltransferase inhibitor			—
56	DU-14	(p-O-sulfamoyl)-N-tetradecanoyl tyramine	31.1347	1.59665	Other	Steroid sulfatase inhibitor			Nootropic
57	Chlorphenamine	Chlorpheniramine maleate, Piriton	30.9905	1.58925	Antidepressant	SNRI, Histamine H1 receptor antagonist			Antidepressant / Anxiolytic
58	Cotinine		30.7845	1.57869	ACh modulator	Nicotinic acetylcholine receptor agonist			Candidate molecule for treatment of various neurological and psychiatric disorders (depression, PTSD, schizophrenia, Alzheimer's disease, Parkinson's disease)
59	Salidroside	Rhodioloside	30.7113	1.57494	Antidepressant	–			Antidepressant / Anxiolytic
60	Nialamide		29.9416	1.53547	MAO inhibitor	MAO inhibitor	Monoamine oxidase inhibitors, non-selective	N06AF02	Antidepressant
61	Selegiline	Selegiline hydrochloride	29.8237	1.52942	MAO inhibitor	MAO-B inhibitor	Antidepressant	QN06AX90	Treatment of depression, early-stage Parkinson's disease and dementia
62	Rosiglitazone	Avandia	29.8101	1.52872	Other	Peroxisome proliferator-activated receptors (PPARs) binder			Candidate molecule for treatment of Alzheimer's disease
63	Yangonin		29.7036	1.52326	Cannabinoid modulator	CB1 receptor agonist			Anxiolytic
64	Forskolin		29.2815	1.50162	cAMP modulator	PKA activator			Candidate molecule for treatment of Parkinson's disease and nerve damage
65	Picamilon sodium salt	Pikamilone	29.1822	1.49652	GABA modulator	GABA prodrug			Treatment of depression, migraine and senile psychosis
66	CI-994	Tacedinaline	29.0815	1.49136	Epigenetic	Lysine deacetylase, HDAC inhibitor			Nootropic
67	Bromperidol	Bromidol, Bromodol	28.907	1.48241	Antipsychotic	D2 dopamine and 5-HT2A serotonin antagonist			Neuroleptic
68	Harmaline		28.7936	1.47659	MAO inhibitor	MAO-A, AChE, histamine N-methyltransferase inhibitor			—
69	Rotundine	Tetrahydropalmatine	28.6597	1.46973	Antipsychotic	D1/D2 dopamine receptors antagonist			Antipsychotic
70	Baclofen	Lioresal	28.6059	1.46697	GABA modulator	GABAB agonist			Treatment of spastic movement disorders
71	Tropisetron		28.4999	1.46154	Serotonin modulator	5-HT3 serotonin receptor antagonist, Alpha7-nicotinic receptor agonist			—
72	Brinzolamide		28.3043	1.4515	Carbonic anhydrase inhibitor	Carbonic anhydrase inhibitor			—
73	Meclofenoxate hydrochloride	Centrophenoxine	28.2358	1.44799	ACh modulator	Elevates choline levels in CNS	Psychostimulant	N06BX01	Treatment of senile dementia and Alzheimer's disease
74	Levosulpiride		28.2271	1.44754	Antipsychotic	D2 dopamine receptor antagonist	Antipsychotics	N05AL07	Antipsychotic
75	Entacapone		27.937	1.43266	Dopamine modulator	Catechol-O-methyl transferase (COMT) inhibitor	Other dopaminergic agents	N04BX02	Treatment of Parkinson's disease
76	Synephrine		27.8241	1.42688	Adrenergic modulator	Adrenergic receptor agonist			—
77	Bromopride		27.7184	1.42146	Dopamine modulator	Dopamine receptor antagonist			Antiemetic / Antipsychotic activity
78	Chlorzoxazone		27.5259	1.41158	Ion channel modulator	Calcium and potassium influx inhibitor			Muscle relaxant / Treatment of tension headache
79	RG-108		27.4597	1.40819	Epigenetic	DNA methyltransferase inhibitor			—
80	Ipsapirone		27.3955	1.4049	Serotonin modulator	5-HT1A receptor partial agonist			Antidepressant / Anxiolytic
81	Ethopropazine	Profenamine	27.1825	1.39397	Ach, histamine and adrenergic modulator	Anticholinergic, antihistamine and antiadrenergic actions			Treatment of Parkinson's disease
82	Hydroxyzine dihydrochloride	Vistaril, Atarax	27.1639	1.39302	Histamine modulator	Histamine H1 antagonist	Anxiolytics	N05BB01	Antipsychotic / Anxiolytic
83	FG-4592		26.7611	1.37236	Epigenetic	HIF prolyl hydroxylase inhibitor			Nootropic
84	Tranylcypromine hydrochloride	Parnate	26.5706	1.36259	MAO inhibitor	MAO inhibitor	Monoamine oxidase inhibitors, non-selective	N06AF04	Antidepressant / Anxiolytic
85	Sulpiride		26.5354	1.36079	Antipsychotic	D2/D3 dopamine receptors antagonist	Antipsychotics	N05AL01	Antipsychotic / Antidepressant
86	Nipecotic acid		26.3493	1.35125	GABA modulator	GABA reuptake inhibitor			—
87	Escitalopram oxalate	Lexapro, Cipralex	26.3463	1.35109	Serotonin modulator	SSRI	Selective serotonin reuptake inhibitor	N06AB10	Antidepressant / Anxiolytic
88	Quetiapine fumarate	Seroquel	25.8752	1.32693	Antipsychotic	D2 and 5HT2A receptor antagonist	Antipsychotics	N05AH04	Antipsychotic
89	Chlormezanone	Trancopal, Fenaprim	25.8578	1.32604	GABA modulator	GABAA modulator			Anxiolytic / Muscle relaxant
90	Clebopride	Clebopride malate	25.7536	1.3207	Dopamine modulator	Dopamine receptor antagonist			Antiemetic
91	Tandospirone	Metanopirone	25.6586	1.31583	Serotonin modulator	5-HT1A receptor partial agonist			Antidepressant / Anxiolytic
92	Sparteine		25.5877	1.31219	Ion channel modulator	Sodium channel blocker			Antiarrhythmic
93	Anisodamine	7ß-hydroxyhyoscyamine	25.5306	1.30926	ACh modulator	Anticholinergic and alpha1-adrenergic receptor antagonist			—
94	Safinamide	EMD 1195686	25.4602	1.30565	MAO inhibitor	MAO-B inhibitor			Candidate molecule for treatment of Parkinson's disease and epilepsy
95	Benzydamine	Benzydamine hydrochloride	25.2451	1.29462	Other	Prostaglandin synthetase inhibitor			—
96	Pyrilamine maleate	Mepyramine	25.2223	1.29345	Histamine modulator	Histamine H1 receptor antagonist			—
97	Melatonin		25.1948	1.29204	Other	Melatonin receptor	Sedative	N05CH01	Entrainment of the circadian rhythm
98	NADH	Nicotinamide adenine dinucleotide, Nadide	24.9742	1.28073	Other - Natural product	Coenzyme			—
99	Roscovitine	Seliciclib	24.881	1.27595	Kinase inhibitor	CDK5 inhibitor			—
100	Tetrabenazine		24.8585	1.27479	Neurotransmitter transport modulator	Vesicular monoamine transporter (VMAT) inhibitor			Treatment of hyperkinetic disorders (Huntington's disease, Tourette syndrome, tardive dyskinesia)
101	Glipizide		24.8249	1.27307	Ion channel modulator	Potassium channel blocker			—
102	Phensuximide		24.7706	1.27028	Other	–			Anticonvulsant
103	Valnoctamide		24.6377	1.26347	Other	Valproic acid prodrug	Sedative	N05CM13	Anticonvulsant
104	CGP 55845		24.6058	1.26184	GABA modulator	GABAB antagonist			—
105	Amisulpride		24.5962	1.26134	Antipsychotic	D2/D3 dopamine receptors antagonist	Antipsychotics	N05AL05	Antipsychotic
106	Alphaxalone		24.5896	1.261	GABA modulator	GABAA modulator			General anaesthetic
107	Pregnenolone		24.3581	1.24913	GABA and NMDA modulator	GABAA and NMDA receptors modulator			Neuroprotection
108	Clidinium bromide		24.3533	1.24889	ACh modulator	Muscarinic ACh receptor inhibitor			—
109	Dihydroergotoxine mesylate	Hydergine	24.2879	1.24554	Dopamine and serotonin modulator	Dopamine receptor agonist, alpha-adrenergic antagonist, GABAA receptor modulator			Nootropic
110	Idazoxan hydrochloride, RX 781094	RX 781094	24.1387	1.23788	Adrenergic modulator	Alpha-2 adrenergic and imidazoline receptors antagonist			Enhances effects of antipsychotics
111	Itopride hydrochloride		23.7903	1.22002	Dopamine and ACh modulator	D2 dopamine receptor and AChE inhibitor			—
112	Spiperone		23.6307	1.21183	Antipsychotic	5-HT1A, 5-HT2A, 5-HT7, and D2 receptors antagonist			Antipsychotic
113	Oxcarbazepine		23.5679	1.20861	Ion channel modulator	Sodium channel blocker			Anticonvulsant / Anxiolytic
114	Sumatriptan succinate		23.3815	1.19905	Serotonin modulator	Serotonin receptor agonist	Antimigraine	N02CC01	Treatment of migraines
115	Aminophylline		23.0946	1.18434	PDE inhibitor	PDE inhibitor			—
116	Piperlonguminine		22.9758	1.17825	Other - Natural product	Decrease expression of amyloid precursor protein and amyloid beta peptide			Candidate molecule for treatment of Alzheimer's disease
117	Furosemide		22.7025	1.16423	GABA modulator	GABAA antagonist			—
118	EMD-386,088		22.6816	1.16316	Serotonin modulator	5-HT6 receptor agonist			—
119	Ganaxolone		22.6137	1.15968	GABA modulator	GABAA modulator			Anticonvulsant / Anxiolytic
120	Enalapril	Vasotec, Enaladex	22.3601	1.14667	Other	Angiotensin-converting-enzyme (ACE) inhibitor			—
121	Trazodone	Beneficat	22.2583	1.14145	Antidepressant	SARI	Antidepressant	N06AX05	Antidepressant / Anxiolytic
122	Luteolin	Flacitran	22.0693	1.13176	Other - Natural product	Monoamine transporter activator			—
123	Dihydroergotamine tartrate		21.9999	1.1282	Antimigraine	Serotonin receptor agonist	Antimigraine	N02CA01	Treatment of migraines
124	Trimipramine maleate		21.9264	1.12443	Antidepressant	Histamine, adrenergic and serotonin receptors antagonist	Non-selective monoamine reuptake inhibitor	N06AA06	Antipsychotic / Antidepressant
125	Minaprine		21.8129	1.11861	Antidepressant	SSRI, DRI	Antidepressant	N06AX07	Antidepressant
126	Ethosuximide		21.787	1.11728	Ion channel modulator	T-type calcium channel blocker	Antiepileptic	N03AD01	Anticonvulsant
127	Colforsin dapropate hydrochloride	NHK 477	21.6984	1.11274	cAMP modulator	Adenylyl cyclase activator			—
128	Nociceptin		21.634	1.10944	Neuropeptide	Nociceptin receptor ligand			Anxiolytic
129	SKF 89976A hydrochloride		21.5503	1.10514	GABA modulator	GABA reuptake inhibitor			—
130	NNC 711 hydrochloride		21.4353	1.09925	GABA modulator	GABA reuptake inhibitor			—
131	Rolipram		21.3935	1.0971	PDE inhibitor	PDE4 inhibitor			—
132	Sibutramine		21.3481	1.09478	Antidepressant	SNRI			—
133	Pyrithioxine	Pyritinol, Encephabol	21.331	1.09389	Other	Synthetic analog of vitamin B6			Nootropic
134	Tubastatin A		21.2568	1.09009	Epigenetic	Lysine deacetylase, HDAC6 inhibitor			—
135	Loxapine		21.2254	1.08848	Antipsychotic	Dopamine receptor antagonist, serotonin 5-HT2 receptor blocker	Antipsychotics	N05AH01	Antipsychotic
136	Isocarboxazid		21.2088	1.08763	MAO inhibitor	MAO inhibitor	Monoamine oxidase inhibitors, non-selective	N06AF01	Antidepressant
137	Dizocilpine	MK-801	21.1913	1.08673	NMDA modulator	NMDA receptor antagonist			—
138	Guanfacine hydrochloride	Tenex, Intuniv	20.9391	1.0738	Adrenergic modulator	Alpha-2A adrenergic receptor agonist			Treatment of attention deficit hyperactivity disorder (ADHD)
139	(+)-Bicuculline		20.9028	1.07194	GABA modulator	GABAA antagonist			—
140	Tiapride hydrochloride		20.8709	1.0703	Antipsychotic	Dopamine receptor antagonist	Antipsychotics	N05AL03	Antipsychotic
141	Benzhexol hydrochloride	Trihexyphenidyl	20.4164	1.047	ACh modulator	M1 muscarinic receptor modulator			Treatment of Parkinson's disease
142	Ketanserin		20.3858	1.04542	Serotonin modulator	5-HT2A receptor antagonist			—
143	Rufinamide		20.3328	1.04271	Antiepileptic	Voltage-gated sodium channels modulator	Antiepileptic	N03AF03	Anticonvulsant
144	Cyclosporine		20.1648	1.03409	Other - Natural product	Calcineurin inhibitor			Neuroprotection
145	Vorinostat	SAHA	19.8174	1.01628	Epigenetic	Lysine deacetylase, HDAC inhibitor			—
146	Valpromide	Depamide	19.7713	1.01391	Anticonvulsant	Derivative of valproic acid	Antiepileptic	N03AG02	—
147	LM22A-3		19.7183	1.0112	Neurotrophic	TrkB agonist			Candidate molecule for treatment of Rett syndrome
148	Dextromethorphan		19.7098	1.01076	NMDA modulator	SSRI, NMDA receptor antagonist			—
149	Nefiracetam		19.6784	1.00915	GABA modulator	GABAergic, cholinergic and monoamineergic systems modulator			Nootropic
150	Progabide		19.5268	1.00138	GABA modulator	GABA analog and prodrug	Antiepileptic	N03AG05	Treatment of epilepsy
151	BDNF - Control		19.5209	1.00107
152	Repaglinide		19.5142	1.00073	Ion channel modulator	Closes ATP-dependent potassium channels			—
153	Olanzapine		19.3833	-1.00602	Antipsychotic	D2 and 5HT2A receptors antagonist	Antipsychotics	N05AH03	Antipsychotic
154	Ginkgolide A		19.3164	-1.00951	Other - Natural product	GABAA antagonist			—
155	Procyclidine hydrochloride		19.2674	-1.01207	Cholinergic modulator	Cholinergic receptor blocker	Anticholinergic agents	N04AA04	Treatment of drug-induced parkinsonism, dystonia and Parkinson disease
156	CHIR-98014		19.1902	-1.01614	GSK3 inhibitor	GSK3 inhibitor			—
157	Nisoxetine hydrochloride	LY-94939	19.0551	-1.02335	Antidepressant	NRI			Antidepressant
158	Vincamine		18.9649	-1.02821	Other - Natural product	–			Nootropic
159	Benperidol	Anquil	18.8917	-1.0322	Antipsychotic	D2 dopamine receptor antagonist	Antipsychotics	N05AD07	Antipsychotic
160	Piperine		18.5029	-1.05389	Other - Natural product	–			Nootropic
161	Eburnamonine (-)	Vinburnine	18.4759	-1.05543	Other	Vasodilator			—
162	Mianserin	Mianserin hydrochloride	18.455	-1.05662	Antidepressant	Histamine, adrenergic and serotonin receptors antagonist	Antidepressant	N06AX03	Antidepressant / Anxiolytic
163	Physostigmine	Eserine	18.316	-1.06464	ACh modulator	AChE inhibitor			—
164	Sulforaphane		18.2204	-1.07023	Other - Natural product	Lysine deacetylase, HDAC inhibitor			Neuroprotection
165	Famprofazone		18.1016	-1.07725	NSAID	NSAID			—
166	Perospirone		17.8637	-1.0916	Serotonin modulator	5-HT1A receptor partial agonist			Antipsychotic
167	Hexarelin	Examorelin	17.8554	-1.0921	Growth hormone	Ghrelin/growth hormone secretagogue receptor (GHSR) agonist			—
168	Agomelatine		17.6435	-1.10522	Antidepressant	NDDI, 5HT2C antagonist, MT1/MT2 receptor agonist	Antidepressant	N06AX22	Antidepressant
169	Atomoxetine	Tomoxetine	17.56	-1.11048	Antidepressant	NRI	Psychostimulant	N06BA09	Antidepressant
170	Pindolol		17.4163	-1.11964	Adrenergic modulator	Nonselective beta blocker with partial beta-adrenergic receptor agonist activity			—
171	Droperidol		17.3841	-1.12171	Antipsychotic	Dopamine receptor antagonist	Antipsychotics	N05AD08	Antipsychotic
172	8-Bromo-cAMP	8-Bromo-cAMP sodium salt monophosphate sodium salt	17.3672	-1.1228	cAMP modulator	cAMP analog			—
173	Primidone		17.298	-1.1273	GABA modulator	GABA modulator	Antiepileptic	N03AA03	Anticonvulsant
174	Carbetapentane	Carbetapentane citrate, Pentoxyverine	17.1871	-1.13457	Muscarinic and sigma receptors modulator	Muscarinic receptor antagonist and sigma receptor agonist			—
175	Memantine		17.07	-1.14235	NMDA modulator	NMDA receptor antagonist	Antidementia	N06DX01	Neuroprotection / Nootropic
176	Dyphylline		16.9735	-1.14885	PDE inhibitor	PDE inhibitor			—
177	Dosulepin	Dothiepin	16.6858	-1.16866	Antidepressant	SNRI	Non-selective monoamine reuptake inhibitor	N06AA16	Antidepressant
178	BIMU-8		16.3113	-1.19549	Serotonin modulator	5-HT4 receptor selective agonist			—
179	Cytisine	Baptitoxine, Sophorine	15.6754	-1.24399	ACh modulator	Nicotinic acetylcholine receptor agonist			—
180	Fursultiamine	Adventan, Alinamin-F, Benlipoid, Bevitol Lipophil, Judolor	15.402	-1.26607	Other	Vitamine B1 analog			—
181	Pioglitazone	Actos	15.3655	-1.26908	Other	Peroxisome proliferator-activated receptor gamma (PPAR-γ) modulator			—
182	Domperidone		15.2807	-1.27612	Dopamine modulator	Dopamine receptor antagonist			Treatment of Parkinson's disease
183	Pirlindole	Pirlindole mesylate	15.2783	-1.27632	MAO inhibitor	MAO inhibitor			—
184	Paliperidone		15.1981	-1.28306	Antipsychotic	D2 and 5HT2A receptors antagonist	Antipsychotics	N05AX13	Antipsychotic
185	Ambenonium	Mytelase	15.0687	-1.29407	ACh modulator	AChE inhibitor	Anticholinesterases	N07AA30	—
186	Rasagiline	Azilect, AGN 1135	14.7963	-1.31789	MAO inhibitor	MAO inhibitor	Monoamine oxidase B inhibitors	N04BD02	Neuroprotection
187	Huperzine A		14.7525	-1.32181	ACh modulator	AChE inhibitor, NMDA receptor antagonist			Treatment of Alzheimer's disease
188	Pramipexole	Mirapex, Mirapexin, Sifrol	14.5388	-1.34124	Dopamine modulator	Dopamine receptor agonist	Dopamine agonists	N04BC05	Treatment of Parkinson's disease / Antidyskinetic
189	Felbamate	Felbatol	14.3479	-1.35908	GABA modulator	GABAA modulator	Antiepileptic	N03AX10	Anticonvulsant
190	Ropinirole	Requip, Repreve, Ronirol, Adartrel	14.2397	-1.36941	Dopamine modulator	Dopamine receptor agonist	Dopamine agonists	N04BC04	Treatment of Parkinson's disease
191	Cyclobenzaprine		14.1322	-1.37983	Other	–			—
192	LM22A-4		13.9612	-1.39673	Neurotrophic	TrkB agonist			—
193	Gaboxadol	THIP	13.5514	-1.43897	GABA modulator	GABAA modulator			—
194	Biperiden		13.2839	-1.46794	Muscarinic modulator	Muscarinic receptor antagonist	Anticholinergic agents	N04AA02	Treatment of Parkinson's disease
195	Milnacipran	Ixel, Savella, Dalcipran, Toledomin	13.1749	-1.48009	Antidepressant	SNRI	Antidepressant	N06AX17	Antidepressant
196	CX-614	BDP37	13.0735	-1.49157	AMPA modulator	Ampakine			Antidepressant
197	Etomidate	Etomidate	13.0031	-1.49964	GABA modulator	GABAA modulator			—
198	Amoxapine		12.8869	-1.51317	Antidepressant	NRI, SRI	Non-selective monoamine reuptake inhibitor	N06AA17	Antidepressant
199	S-Adenosylmethionine	SAM	12.8153	-1.52161	Other	–			Antidepressant
200	Tianeptine		12.74	-1.53061	AMPA modulator	Ampakine, SSRE	Antidepressant	N06AX14	Antidepressant
201	Vinpocetine	Cavinton, Intelectol	12.5095	-1.55881	PDE inhibitor	PDE inhibitor, Sodium channel blocker	Psychostimulant	N06BX18	Treatment of Parkinson's disease
202	Perampanel		12.3505	-1.57889	AMPA modulator	AMPA receptor antagonist	Antiepileptic	N03AX22	Treatment of epilepsy
203	Amitriptyline		12.3017	-1.58515	Antidepressant	SNR, TrkA and TrkB receptor agonist	Non-selective monoamine reuptake inhibitor	N06AA09	Antidepressant
204	Ketotifen	Ketotifen fumarate	12.3006	-1.58528	Histamine modulator	Antihistamine			—
205	Clonidine	Clonidine Hydrochloride	12.1749	-1.60165	Adrenergic modulator	Adrenergic receptor agonist	Antimigraine	N02CX02	Antimigraine
206	IDRA-21		12.1528	-1.60457	AMPA modulator	Ampakine			Nootropic
207	Venlafaxine		12.0984	-1.61178	Antidepressant	SNRI	Antidepressant	N06AX16	Antidepressant
208	GYKI-52466		11.9976	-1.62532	AMPA modulator	AMPA receptor antagonist			Anticonvulsant / Neuroprotection
209	Mecamylamine	Mecamylamine Hydrochloride	11.886	-1.64059	ACh modulator	Nicotinic acetylcholine receptor antagonist			Treatment of nicotine addiction
210	Methazolamide	MZM	11.7991	-1.65267	Carbonic anhydrase inhibitor	Carbonic anhydrase inhibitor			—
211	Desipramine	Norimipramine	11.2513	-1.73314	Antidepressant	NRI, SRI	Non-selective monoamine reuptake inhibitor	N06AA01	Antidepressant
212	Asenapine		11.2315	-1.73618	Serotonin modulator	Serotonin receptor agonist			Antipsychotic
213	Blonanserin		10.9412	-1.78226	Antipsychotic	Serotonin 5-HT2 and dopamine D2 receptor antagonist			Antipsychotic
214	Clozapine		10.7378	-1.81602	Antipsychotic	Serotonin 5-HT2A/2C receptor antagonist	Antipsychotics	N05AH02	Antipsychotic
215	Piracetam		10.4518	-1.86571	AMPA modulator	AMPA receptor modulator	Psychostimulant	N06BX03	Antidepressant / Anxiolytic
216	Gentamicin	Alcomicin	10.2903	-1.89499	Other - Natural product	Aminoglycoside, Protein synthesis inhibitor			—
217	Buspirone		10.286	-1.89578	Serotonin modulator	Serotonin 5-HT1A receptor partial agonist	Anxiolytics	N05BE01	Anxiolytic
218	Doxepin	Doxepin hydrochloride	10.2074	-1.91038	Antidepressant	NRI, SRI	Non-selective monoamine reuptake inhibitor	N06AA12	Antidepressant
219	Chantix	Varenicline tartrate	10.1022	-1.93027	ACh modulator	Nicotinic receptor partial agonist			Treatment of nicotine addiction
220	Levocarnitine		10.0761	-1.93528	Metabolite	–			Nootropic
221	Zonisamide	Exceglan	9.80722	-1.98833	Anticonvulsant	Carbonic anhydrase inhibitor	Antiepileptic	N03AX15	Anticonvulsant
222	Promazine	Promazine hydrochloride	9.72269	-2.00562	Antipsychotic	Dopamine receptor antagonist	Antipsychotics	N05AA03	Antipsychotic
223	Acamprosate		9.44328	-2.06496	GABA modulator	GABA receptor activator	Drugs used in alcohol dependence	N07BB03	Treatment of alcohol dependence
224	Sophoretin	Quercetin	9.32911	-2.09023	Other - Natural product	PI3K and PKC inhibitor, MAO inhibitor			—
225	Theanine		9.11916	-2.13836	GABA modulator	Glutamate analog			—
226	Bupropion		9.02364	-2.16099	Antidepressant	NRI, SRI	Antidepressant	N06AX12	Antidepressant
227	Gabapentin		8.96295	-2.17562	GABA modulator	GABA analog	Antiepileptic	N03AX12	Anticonvulsant
228	Volinanserin	M100907	8.95169	-2.17836	Serotonin modulator	5-HT2A receptor antagonist			Antipsychotic / Antidepressant
229	Moclobemide		8.91455	-2.18743	MAO inhibitor	MAO inhibitor	Monoamine oxidase A inhibitors	N06AG02	Antidepressant / Anxiolytic
230	Topiramate	Topamax	8.82044	-2.21077	Anticonvulsant	–			Anticonvulsant / Neuroprotection
231	Fanapanel	ZK 200775	8.81899	-2.21114	AMPA modulator	AMPA receptor antagonist			Neuroprotection
232	AL-108	NAP	8.63598	-2.258	Neuropeptide	–			Neuroprotection
233	Reboxetine	Davedax	8.58919	-2.27029	Antidepressant	NRI	Antidepressant	N06AX18	Antidepressant
234	Pregabalin		8.52036	-2.28863	GABA modulator	Increase rate of GABA transport	Antiepileptic	N03AX16	Treatment of epilepsy / Anxiolytic
235	Fluvoxamine		8.48976	-2.29688	Antidepressant	SSRI	Selective serotonin reuptake inhibitor	N06AB08	Antidepressant / Anxiolytic
236	Cyclothiazide		8.43499	-2.3118	AMPA modulator	Ampakine			—
237	Valproate		8.40713	-2.31946	Anticonvulsant	GABA modulator	Antiepileptic	N03AG01	Treatment of epilepsy / Mood stabilizer
238	Ethoxzolamide	Ethamide	8.40548	-2.31991	Carbonic anhydrase inhibitor	Carbonic anhydrase inhibitor			Treatment of epilepsy
239	Tacrine	Tacrine hydrochloride hydrate	8.34542	-2.33661	Cholinergic modulator	Cholinesterase inhibitor	Antidementia	N06DA01	Nootropic
240	Iloperidone		8.31198	-2.34601	Antipsychotic	Serotonin receptor antagonist	Antipsychotics	N05AX14	Antipsychotic
241	Aniracetam		8.15503	-2.39116	AMPA modulator	Ampakine	Psychostimulant	N06BX11	Nootropic
242	Levetiracetam	Keppra	7.93683	-2.4569	Anticonvulsant	Synaptic vesicle protein 2A (SV2A) stimulator	Antiepileptic	N03AX14	Anticonvulsant
243	YC-5-169		7.58741	-2.57005	Epigenetic	HDAC3 inhibitor			—
244	Tramadol		7.50093	-2.59968	Opioid modulator	Opioid receptor modulator, SNRI, NMDA receptor antagonist	Opioids	N02AX02	Treatment of pain
245	Clorgyline	Clorgyline hydrochloride	7.42495	-2.62628	MAO inhibitor	MAO-A inhibitor			—
246	Tiagabine		7.37544	-2.64391	GABA modulator	GABA reuptake inhibitor	Antiepileptic	N03AG06	Anticonvulsant
247	Bicifadine	DOV-220,075	7.24378	-2.69196	Antidepressant	NRI, SRI			Antidepressant
248	Carbamazepine		7.20555	-2.70625	Anticonvulsant	NRI, Sodium channel blocker	Antiepileptic	N03AF01	Anticonvulsant
249	Tabimorelin	NN-703	7.11282	-2.74153	Growth hormone	Growth hormone secretagogue			—
250	Dorzolamide	Trusopt	7.09855	-2.74704	Carbonic anhydrase inhibitor	Carbonic anhydrase inhibitor			—
251	Ibutamoren	MK-677, L-163,191	7.05411	-2.76435	Growth hormone	Growth hormone secretagogue			—
252	Metixene	Methixene, Metixene hydrochloride	6.72455	-2.89982	Cholinergic modulator	Ach receptor antagonist	Anticholinergic agents	N04AA03	Treatment of Parkinson's disease
253	NNZ-2566		6.71162	-2.90541	Neurotrophic	IGF-1 derived peptide, cytokines inhibitor			Neuroprotection
254	Lacosamide		6.65769	-2.92895	Ion channel modulator	Voltage-gated sodium channels slow inactivator	Antiepileptic	N03AX18	Anticonvulsant
255	DOV-216,303		6.48495	-3.00696	Antidepressant	SNDRI			Antidepressant
256	CX-546		6.46305	-3.01715	AMPA modulator	Ampakine			Nootropic
257	Risperidone		6.27253	-3.10879	Antipsychotic	5-HT2 and D2 receptors antagonist	Antipsychotics	N05AX08	Antipsychotic / Mood stabilizer
258	Nicergoline	Sermion	6.131	-3.18056	Adrenergic modulator	Alpha-1A adrenergic receptor antagonist			Treatment of Alzheimer's disease
259	Citalopram		6.05658	-3.21964	Antidepressant	SSRI	Selective serotonin reuptake inhibitor	N06AB04	Antidepressant
260	Riluzole		5.83025	-3.34463	Anticonvulsant	NMDA receptor antagonist	Other nervous system drugs	N07XX02	Treatment of amyotrophic lateral sclerosis (ALS) / Antidepressant / Anxiolytic / Anticonvulsant
261	UNC 0646	4-Quinazolinamine	5.20548	-3.74605	Epigenetic	G9a/GLP methyltransferase inhibitor			—
262	Acetazolamide		4.91976	-3.96361	Anticonvulsant	Carbonic anhydrase inhibitor	Antiepileptic (Carbonic anhydrase inhibitors)	S01EC	Anticonvulsant
263	AR-A014418		4.86111	-4.01143	GSK3 inhibitor	GSK3 inhibitor			—
264	Lamotrigine	GW 273293	4.83097	-4.03646	Anticonvulsant	NMDA receptor antagonist	Antiepileptic	N03AX09	Anticonvulsant / Mood stabilizer
265	Mirtazapine		4.49485	-4.3383	Adrenergic modulator	Adrenergic receptor antagonist	Antidepressant	N06AX11	Antidepressant
266	Donepezil		4.17161	-4.67446	ACh modulator	AChE inhibitor	Antidementia	N06DA02	Treatment of Alzheimer's disease
267	Galantamine		4.15012	-4.69866	ACh modulator	AChE inhibitor	Antidementia	N06DA04	Treatment of Alzheimer's disease / Parasympathomimetic
268	Kaempferol	Robigenin	4.00228	-4.87223	Epigenetic	SIRT1 activator			Antidepressant
269	Eletriptan	Eletriptan hydrobromide	3.70134	-5.26837	Antimigraine	5-HT1B receptor agonist	Antimigraine	N02CC06	Antimigraine
270	Ziprasidone		3.31579	-5.88095	Antipsychotic	Dopamine receptor antagonist, SNRI	Antipsychotics	N05AE04	Antipsychotic
271	Flavoxate		3.05287	-6.38744	ACh modulator	–			Muscle relaxant / Parasympatholytic
272	NBI-31772		2.68629	-7.25909	Neurotrophic	IGF-1 potentiator			—
273	Berberine	Berberine chloride	2.15289	-9.05759	Cholinergic modulator	Cholinergic receptor inhibitor			Antidepressant / Neuroprotection
274	P7C3		1.74603	-11.1682	Other	–			Neuroprotection
275	DMSO – Control		1.67072	-11.6716
276	TDZD-8		1.66667	-11.7	GSK3 inhibitor	GSK3 inhibitor			—
277	3,4-Difluorobenzocurcumin		1.38389	-14.0907	Neurotrophic	MAO inhibitor			—
278	Ethaverine	Ethaverine hydrochloride	1.31579	-14.82	PDE inhibitor	PDE inhibitor			—
279	Palmatine		1.11327	-17.5159	ACh modulator	AChE inhibitor			—
280	Pimozide		1.08696	-17.94	Antipsychotic	Dopamine receptor antagonist			Antipsychotic
281	Perphenazine		1.04987	-18.5738	Antipsychotic	Dopamine receptor antagonist	Antipsychotics	N05AB03	Antipsychotic
282	Chlorprothixene	Chlorprothixene hydrochloride	0.990099	-19.695	Antipsychotic	5-HT2 and dopamine receptors antagonist	Antipsychotics	N05AF03	Antipsychotic
283	Thiethylperazine	Thiethylperazine maleate	0.529101	-36.855	GABA modulator	Dopamine receptor antagonist			Antipsychotic
284	Prochlorperazine	Prochlorperazine dimaleate	0.374532	-52.065	Antipsychotic	D2 receptor antagonist	Antipsychotics	N05AB04	Antipsychotic
285	Fluphenazine		0.297619	-65.52	Antipsychotic	D2 receptor blocker	Antipsychotics	N05AB02	Antipsychotic
286	Sertindole		0.18018	-108.225	Antipsychotic	Dopamine and serotonin receptors modulator	Antipsychotics	N05AE03	Antipsychotic
287	Bromoindirubin-3-oxime	BIO	0	0	GSK3 inhibitor	GSK3 inhibitor			—
288	Chlorpromazine		0	0	Antipsychotic	Dopamine receptor antagonist	Antipsychotics	N05AA01	Antipsychotic / Anxiolytic
289	Etifoxine	Etifoxine hydrochloride	0	0	GABA modulator	GABAA activator	Anxiolytics	N05BX03	Anticonvulsant / Anxiolytic
290	Indatraline	Lu 19-005	0	0	Antidepressant	NRI, SRI			Antidepressant
291	NNC 05-2090	NNC 05-2090 hydrochloride	0	0	Anticonvulsant	GABA modulator			Anticonvulsant
292	Sertraline		0	0	Antidepressant	SSRI	Selective serotonin reuptake inhibitor	N06AB06	Antidepressant
293	Thioridazine	Thioridazine hydrochloride	0	0	Antipsychotic	Dopamine receptor antagonist	Antipsychotics	N05AC02	Antipsychotic
294	Trifluoperazine	Trifluoperazine dihydrochloride	0	0	Antipsychotic	Dopamine receptor antagonist	Antipsychotics	N05AB06	Antipsychotic
295	Vortioxetine	Brintellix, Rexulti	0	0	Antidepressant	Serotonin modulator and stimulator	Antidepressant	N06AX26	Antidepressant

## Sheet: Excluded Compounds
Identifier	Drug	Reason for exclusion
1	SB 216763	Autofluorescence
2	Sorafenib	Cell death - toxicity
3	PNU-120596	Cell death - toxicity
4	Epigallocatechin, Epigallocatechol	Cell death - toxicity
5	BIX-01294	Cell death - toxicity
6	Cinnarizine, Abitrate	Cell death - toxicity
7	Maprotiline, Ludiomil	Cell death - toxicity
8	UNC 0638	Cell death - toxicity
9	TCS 1205	Cell death - toxicity
10	Pizotifen	Cell death - toxicity
11	Paroxetine	Cell death - toxicity
12	Duloxetine	Cell death - toxicity
13	Rapamycin	Cell death - toxicity
14	Aripiprazole	Cell death - toxicity
15	Clemastine fumarate	Cell death - toxicity
16	Ketoconazole, Nizoral	Cell death - toxicity
17	Fluspirilene	Cell death - toxicity
18	Antalarmin hydrochloride	Cell death - toxicity
19	Clomipramine	Cell death - toxicity
20	CP-154,526	Cell death - toxicity
21	Flunarizine dihydrochloride	Cell death - toxicity
22	Fluoxetine	Cell death - toxicity
23	Idebenone, Catena and Sovrima	Cell death - toxicity
24	Nefazodone hydrochloride	Cell death - toxicity
25	Pimavanserin (ACP-103)	Cell death - toxicity
26	Vanoxerine dihydrochloride, GBR-12909	Cell death - toxicity
